# Supplementary material for: MTTE: an innovative strategy for the evaluation of targeted/exome enrichment efficiency
Source: Oncotarget. 2016 Aug 27;7(41):67266–76. doi: 10.18632/oncotarget.11646 (PMC5341873; doi:10.18632/oncotarget.11646)
Supplement: Supplementary file 2 [file oncotarget-07-67266-s002.xls]

## Sheet: Arkusz1
Supplementary Table S1. Detailed characteristics and sequences of the probes included in the MTTE assay.
probe id	former probe id	use of probe in former projects	gene	probe location (hg19)	5'PSS	length	5'SS	length	5'TSS	length	Tm	5'HPL	3'TSS	length	Tm	3'SS	length	3'PSS	length	3'HPL	TPL
ta_22q12	Control1[chr22]	.(19)	NF2, exon 12	chr22:30,069,296-30,069,338	GGGTTCCCTAAGGGTTGGA	19	cgctac	6	GGCCCAGATCACCGAGGAGGA	21	75.6	46	GGCAAAACTTCTGGCCCAGAAG	22	71.0	ac	2	TCTAGATTGGATCTTGCTGGCGC	23	47	93
ta_5p13	DROSHA_1	.(21)	DROSHA, exon 30	chr5:31,410,867-31,410,908	GGGTTCCCTAAGGGTTGGA	19	cgctacta	8	GCCAAGGTCTTGGTGCGAAGC	21	73.2	48	GCCACAGGCCTCTTGGTCTTG	21	72.3	ctac	4	TCTAGATTGGATCTTGCTGGCGC	23	48	96
nt_9q34	3'TSC1_2	.(19)	C9orf9, intron 2	chr9:135,761,779-135,761,825	GGGTTCCCTAAGGGTTGGA	19	cgctact	7	AAATTCCAGCGTGGGCCACCCAT	23	74.7	49	ACTGAGAGGGAAACAGCAGGGACT	24	70.5	tac	3	TCTAGATTGGATCTTGCTGGCGC	23	50	99
nt_17q22	mir-142_4	.(23)	BZRAP1-AS1, intron 2	chr17:56,409,474-56,409,517	GGGTTCCCTAAGGGTTGGA	19	cgctactact	10	CAGGAGCCCAAGGCTATCCCAA	22	73.1	51	CAAAAATGGTGGCCATGTTGGG	22	71.3	atctac	6	TCTAGATTGGATCTTGCTGGCGC	23	51	102
nt_2q35	BARD1_f5'	.(22)	LOC101928103, intron 1	chr2:215,675,559-215,675,612	GGGTTCCCTAAGGGTTGGA	19	cgctac	6	CTGGGACCTGGATAGACACTTGGATAT	27	70.5	52	CAGCTAGAAAGCTACGACAGGAAACCA	27	71.1	tac	3	TCTAGATTGGATCTTGCTGGCGC	23	53	105
nt_10q26	mir-202_2	.(23)	intergenic region	chr10:135,062,340-135,062,384	GGGTTCCCTAAGGGTTGGA	19	cgctactactatt	13	AAGGAACAAGGCTGAGGCCTCA	22	70.0	54	GAGGCCTCTTCAGTGACCATGTC	23	70.8	aaatctac	8	TCTAGATTGGATCTTGCTGGCGC	23	54	108
ta_1q22	Control2[chr1]	.(19)	LMNA, exon 6	chr1:156,105,818-156,105,862	GGGTTCCCTAAGGGTTGGA	19	cgctactactat	12	CAGCTGGACGAGTACCAGGAGCTT	24	72.8	55	CTGGACATCAAGCTGGCCCTG	21	72.7	aactaaatctac	12	TCTAGATTGGATCTTGCTGGCGC	23	56	111
ta_7p11	EGFR_e5	.(20,24)	EGFR, exon 5	chr7:55,218,989-55,219,034	GGGTTCCCTAAGGGTTGGA	19	cgctactactatt	13	CAAAAGTGTGATCCAAGCTGTCCCA	25	72.0	57	ATGGGAGCTGCTGGGGTGCAG	21	74.6	aaactaaatctac	13	TCTAGATTGGATCTTGCTGGCGC	23	57	114
ta_16p13	TSC2_exon23	.(19)	TSC2, exon 23	chr16:2,126,095-2,126,137	GGGTTCCCTAAGGGTTGGA	19	cgctactactattagta	17	CCCATCACGTCATAGCCATGTG	22	70.2	58	GTTCATCAGGTGCCGCCTGCC	21	76.0	tcaaactaaatctac	15	TCTAGATTGGATCTTGCTGGCGC	23	59	117
ta_14q32	DICER1_2	.(21)	DICER1, exon 14	chr14:95,577,662-95,577,708	GGGTTCCCTAAGGGTTGGA	19	cgctactactattagtag	18	GGTAGCACTGCCTTCGTTTCGTG	23	71.5	60	GAACCTGGTCTTCCTGGAACACTG	24	71.5	aaactaaatctac	13	TCTAGATTGGATCTTGCTGGCGC	23	60	120
ta_2q35	BARD1_e09	.(22)	BARD1, exon 9	chr2:215,609,825-215,609,881	GGGTTCCCTAAGGGTTGGA	19	cgctactactattagt	16	ACTCATGTTGTTGTTCCTGGTGATGCA	27	71.6	62	GTTCAAAGTACCTTGAAGTGTATGCTTGGG	30	71.5	taaatctac	9	TCTAGATTGGATCTTGCTGGCGC	23	62	124
nt_3p21	mir-566_2	.(23)	SEMA3F, intron	chr3:50,210,365-50,210,410	GGGTTCCCTAAGGGTTGGA	19	cgctactactattagtagaattg	23	ACCCTGAGCGTGGGAGCATTAA	22	70.0	64	CCCCCACCTGAGCAAAAACTCTTT	24	71.7	ggtcaaactaaatctac	17	TCTAGATTGGATCTTGCTGGCGC	23	64	128
nt_6q13	miR-30a_2	.(21)	intergenic region	chr6:72,114,572-72,114,637	GGGTTCCCTAAGGGTTGGA	19	cgctactactatta	14	CTTAGTACTTGGCATTCATATACCACTGCTGAC	33	71.2	66	TAGAGCTTGAGTCAATCCACCAAACTCAGCTAT	33	72.3	ctaaatctac	10	TCTAGATTGGATCTTGCTGGCGC	23	66	132
tf_2q35	BARD1_e01''	.(22)	BARD1, intron 1	chr2:215,674,039-215,674,086	GGGTTCCCTAAGGGTTGGA	19	cgctactactattagtagaattgatg	26	TTTCTGGGGGCGGCAGAATCTTT	23	72.3	68	TCAAATCTTCCGTTTCCTCCTTCCG	25	71.3	aatggtcaaactaaatctac	20	TCTAGATTGGATCTTGCTGGCGC	23	68	136
ta_21q21	miR-155_2	.(21)	MIR155HG, exon 3	chr21:26,946,376-26,946,424	GGGTTCCCTAAGGGTTGGA	19	cgctactactattagtagaattgatg	26	GCATTCACATGGAACAAATTGCTGC	25	70.9	70	CGTGGGAGGATGACAAAGAAGCAT	24	71.4	tctaatggtcaaactaaatctac	23	TCTAGATTGGATCTTGCTGGCGC	23	70	140
ta_17p13	Control3[chr17]	.(19)	ASPA, exon 5	chr17:3,397,657-3,397,712	GGGTTCCCTAAGGGTTGGA	19	cgctactactattagtagaattgatg	26	TCCCTGCGCCATTGAGGTCTATAAAAT	27	70.6	72	TATAGAGAAAGTTGATTACCCCCGGGATG	29	70.9	aatggtcaaactaaatctac	20	TCTAGATTGGATCTTGCTGGCGC	23	72	144
nt_2q37	mir-149_1	.(23)	GPC1, intron 1	chr2:241,394,664-241,394,713	GGGTTCCCTAAGGGTTGGA	19	cgctactactattagtagaattgatgcca	29	CAAAAAAATCCTCAGAGCACTGGGGA	26	72.3	74	AGGGAAGTGTCCCAGTGACTGAGG	24	72.3	tgtatctaatggtcaaactaaatctac	27	TCTAGATTGGATCTTGCTGGCGC	23	74	148
nt_6p21	mir-1275_1	.(23)	intergenic region	chr6:33,967,092-33,967,143	GGGTTCCCTAAGGGTTGGA	19	cgctactactattagtagaattgatgccacc	31	GAAGCTATAGATGCTAAGGCAACCGG	26	70.3	76	GGCTCAGGTTCTCTTCTTCAAAGCTC	26	71.1	tgtatctaatggtcaaactaaatctac	27	TCTAGATTGGATCTTGCTGGCGC	23	76	152
nt_1p36	ARID1A_i01	.(22)	ARID1A, intron 1	chr1:27,026,605-27,026,657	GGGTTCCCTAAGGGTTGGA	19	cgctactactattagtagaattgatgccaccttt	34	AGCTTCCACTTCTGTGGACTGCTTC	25	70.5	78	AGGTGTGTGGTAGTAGTCTAGGTGAGGG	28	70.9	tgtatctaatggtcaaactaaatctac	27	TCTAGATTGGATCTTGCTGGCGC	23	78	156
ta_1p36	ARID1A_e16	.(22)	ARID1A, exon 16	chr1:27,100,117-27,100,158	GGGTTCCCTAAGGGTTGGA	19	cgctactactattagtagaattgatgccaccttttcagct	40	CCACAGCCGAATCTCATGCCT	21	71.1	80	TCCAACCCAGACTCGGGGATG	21	72.6	tttgcgaaatgtatctaatggtcaaactaaatctac	36	TCTAGATTGGATCTTGCTGGCGC	23	80	160
Legend:
5'PSS, 3'PSS - 5' and 3' primer-specific sequence, respectively					SALSA PCR Forward primer (Labeled): *GGGTTCCCTAAGGGTTGGA
5'SS, 3'SS - 5' and 3' stuffer sequence, respectively					SALSA PCR Reverse primer (Unlabeled): GTGCCAGCAAGATCCAATCTAGA
5'TSS, 3'TSS - 5' and 3' target-specific sequence, respectively
Tm - melting temperature					AC# V00604 Phage M13 genome
5'HPL, 3'HPL - 5' and 3' half-probe length					position: 3-99
TPL - total probe length					5'-cgctactactattagtagaattgatgccaccttttcagctcgcgccccaaatgaaaatatagctaaacaggttattgaccatttgcgaaatgtatctaatggtcaaactaaatctac-3'
